# Supplementary material for: Immune Response to an Inactivated Vaccine of SARS-CoV-2 (CoronaVac) in an Indigenous Brazilian Population: A Cohort Study
Source: Vaccines (Basel). 2024 Apr 10;12(4):402. doi: 10.3390/vaccines12040402 (PMC11053429; doi:10.3390/vaccines12040402)
Supplement: Supplementary file 1 [file vaccines-12-00402-s001.zip]

Archive with 1 entries (1 files):
- vaccines-2798198-supplementary.pdf
